# Supplementary material for: Enhancing tomato plant immune responses to Fusarium wilt disease by red seaweed Jania sp
Source: Sci Rep. 2024 Aug 5;14:18052. doi: 10.1038/s41598-024-67233-0 (PMC11300823; doi:10.1038/s41598-024-67233-0)
Supplement: Supplementary file 2 — Supplementary Information 2. [file 41598_2024_67233_MOESM2_ESM.xlsx]

## Sheet: RF
RF Data For analysis Gel Image.
RF	Lane1	Lane2	Lane3	Lane4	Lane5	Lane6
Band1	0.47	0.47	0.47	0.47	0.47	0.47
Band2	0.634	0.634	0.634	0.634	0.634	0.634
Band3	0.845	0.845	0.845	0.845	0.845	0.845
Band4	0.903	0.903	0.903	0.903	-----	0.903
Band5	-----	-----	0.938	0.968	-----	0.968
Band6	-----	-----	0.968	-----	-----	-----

## Sheet: MW
MW

## Sheet: OneZero
One/Zero Data For analysis Gel Image.
RF	MW	Lane1	Lane2	Lane3	Lane4	Lane5	Lane6	Frequency	Polymorphism
0.47		1	1	1	1	1	1	1	Monomorphic
0.634		1	1	1	1	1	1	1	Monomorphic
0.845		1	1	1	1	1	1	1	Monomorphic
0.903		1	1	1	1	0	1	0.833	Polymorphic
0.938		0	0	1	0	0	0	0.167	Unique
0.968		0	0	1	1	0	1	0.5	Polymorphic

## Sheet: PlusMinus
Plus/Minus Data For analysis Gel Image.
RF	MW	Lane1	Lane2	Lane3	Lane4	Lane5	Lane6	Frequency	Polymorphism
0.47		+	+	+	+	+	+	1	Monomorphic
0.634		+	+	+	+	+	+	1	Monomorphic
0.845		+	+	+	+	+	+	1	Monomorphic
0.903		+	+	+	+	-	+	0.833	Polymorphic
0.938		-	-	+	-	-	-	0.167	Unique
0.968		-	-	+	+	-	+	0.5	Polymorphic

## Sheet: Polymorphism
Gel Polymorphism Data For analysis Gel Image.
Lanes Polymorphism
Bands	Lane1	Lane2	Lane3	Lane4	Lane5	Lane6
Mono	3	3	3	3	3	3
Poly -- Uni	1	1	2	2	0	2
Unique	0	0	1	0	0	0
Poly + Uni	1	1	3	2	0	2
Total bands	4	4	6	5	3	5
Gel Polymorphism
Monomorphic bands	3
Polymorphic (without Unique)	2
Unique bands	1
Polymorphic (with Unique)	3
Total number of bands	6
Polymorphism (%)	0.5
Mean of band frequency	0.75

## Sheet: MarkerTest
Original	Estimated
			معادلة الانحدار
			معنوية معامل الانحدار
			اختبار جودة المطابقة
			الثقة في نتائج التحليل
